# Supplementary material for: Potential for Drought Stress Alleviation in Lettuce (Lactuca sativa L.) with Humic Substance-Based Biostimulant Applications
Source: Plants (Basel). 2025 Aug 2;14(15):2386. doi: 10.3390/plants14152386 (PMC12349542; doi:10.3390/plants14152386)
Supplement: Supplementary file 1 [file plants-14-02386-s001.zip]

Archive with 1 entries (1 files):
- plants-3768493-supplementary.xlsx
