# Supplementary material for: Potential for Drought Stress Alleviation in Lettuce (Lactuca sativa L.) with Humic Substance-Based Biostimulant Applications
Source: Plants (Basel). 2025 Aug 2;14(15):2386. doi: 10.3390/plants14152386 (PMC12349542; doi:10.3390/plants14152386)
Supplement: Supplementary file 1 [file plants-14-02386-s001.zip › plants-3768493-supplementary.xlsx]

## Sheet: Table S1
	Table S1. Effect of water deficit and HS application on Fo, Fv/Fm, ΦEo, PIABS, RC/ABS, Area, and Sm.
		Fo	Fv/Fm	ΦEo	PIABS	RC/ABS	Area	Sm
	Control	445.25 ± 11.26ab	0.879 ± 0.001a	0.416 ± 0.003a	2.20 ± 0.04a	0.33 ± 0.03b	81777.0 ± 934.6a	23.55 ± 0.41a
	50% FC	504.25 ± 13.37a	0.851 ± 0.006b	0.393 ± 0.002b	1.69 ± 0.07b	0.29 ± 0.01c	43550.3 ± 868.9e	13.76 ± 0.40d
	50% FC + R-HS 0.40 mL/L	447.75 ± 14.42ab	0.874 ± 0.003a	0.407 ± 0.008ab	2.23 ± 0.10a	0.36 ± 0.01a	54329.5 ± 556.9cd	17.00 ± 0.38c
	50% FC + R-HS 0.60 mL/L	449.5 ± 16.93ab	0.878 ± 0.002a	0.413 ± 0.005a	2.09 ± 0.05a	0.36 ± 0.02a	51174.5 ± 2187.2d	16.39 ± 0.25c
	50% FC + F-HS 7.50 mL/L	428.17 ± 11.05b	0.874 ± 0.001a	0.416 ± 0.005a	2.25 ± 0.12a	0.36 ± 0.01ab	63394.5 ± 882.5b	19.99 ± 0.64b
	50% FC + F-HS 10.00 mL/L	420 ± 14.61b	0.881 ± 0.001a	0.419 ± 0.007a	2.21 ± 0.08a	0.34 ± 0.02ab	56837.8 ± 1042.6c	19.07 ± 0.64b
	p-value	*	***	*	***	***	***	***
	LSD0.05	59.35	0.008	0.016	0.23	0.03	3455.5	1.37
	Values are means ± standard error (n = 6). Significance levels are represented as * (p < 0.05), ** (p < 0.01), and *** (p < 0.001). Values with different letters indicate significant differences.

## Sheet: Table S2
	Table S2. Pearson correlation coefficients among the analyzed parameters.
		SFW	LRWC	RFW	EL	MDA	O2·−	H2O2	TP	AsA	GSH	SOD	APX	Pro	A	E	Ci	gs	Vcmax	Jmax	WUE	Fo	Fv/Fm	ΦEo	PIABS	RC/ABS	Area	Sm
	SFW		0.64***	0.13	-0.78***	-0.82***	-0.61***	-0.78***	-0.48***	0.56***	0.04	0.03	-0.12	-0.49***	0.74***	0.51*	0.54*	0.66**	0.64**	0.73***	-0.21	-0.24	0.49**	0.39**	0.37**	0.11	0.87***	0.80***
	LRWC	0.64**		0.26	-0.80***	-0.71***	-0.67**	-0.53**	-0.64**	0.36	0.45	-0.45	-0.48	-0.65	0.69**	0.44	0.53*	0.45	0.65**	0.73**	-0.21	-0.24*	0.49***	0.39	0.37**	0.11	0.87**	0.80**
	RFW	0.13	0.26		0.02	-0.002	-0.01	-0.25	-0.26	0.24	0.02	-0.54*	-0.60**	-0.02	0.24	0.07	-0.2	-0.02	0.63**	0.27	0.34	-0.05	0.35	0.32	0.39*	0.68***	0.02	0.07
	EL	-0.78***	-0.80***	0.02		0.88***	0.83***	0.70**	0.53**	-0.42	-0.21	0.12	0.09	0.70**	-0.76***	-0.56*	-0.72***	-0.75***	-0.54*	-0.77***	0.11	0.36	-0.69**	-0.31	-0.53**	-0.14	-0.84***	-0.90***
	MDA	-0.82***	-0.71**	-0.002	0.88***		0.70***	0.74***	0.59***	-0.57***	-0.23	-0.03	0.19	0.53***	-0.65**	-0.36	-0.50*	-0.65**	-0.61**	-0.70**	0.09	0.35*	-0.56***	-0.44**	-0.42*	-0.17	-0.84***	-0.86***
	O2·−	-0.61***	-0.67**	-0.01	0.83***	0.70***		0.63***	0.52***	-0.67***	-0.29	-0.06	0.13	0.67***	-0.45	-0.35	-0.49*	-0.60*	-0.39	-0.54**	0.15	0.26	-0.45**	-0.29	-0.31	-0.16	-0.68***	-0.77***
	H2O2	-0.78***	-0.53*	-0.25	0.70**	0.74***	0.63***		0.42**	-0.68***	0.01	-0.15	0.1	0.66***	-0.77***	-0.58*	-0.45	-0.77***	-0.76***	-0.88***	0.32	0.29	-0.56***	-0.38*	-0.41*	-0.22	-0.80***	-0.77***
	TP	-0.48***	-0.64**	-0.26	0.53*	0.59***	0.52***	0.43**		-0.49***	-0.57***	0.13	0.64**	0.41**	-0.50*	-0.3	-0.09	-0.28	-0.65**	-0.50*	-0.24	0.25	-0.46**	-0.45**	-0.28	-0.35*	-0.48**	-0.55***
	AsA	0.56***	0.36	0.24	-0.42	-0.57***	-0.67***	-0.68***	-0.48***		0.02	0.28	-0.24	-0.58***	0.35	0.19	0.2	0.4	0.43	0.38	-0.21	0.01	0.33*	0.32	0.15	0.22	0.52**	0.52**
	GSH	0.04	0.45	0.02	-0.21	-0.26	-0.29	0.01	-0.57***	0.02		-0.11	-0.71***	-0.06	-0.07	-0.16	-0.3	-0.21	0.41	0.07	0.46	-0.23	0.11	0.26	0.25	0.21	0.2	0.31
	SOD	0.03	-0.43	-0.54**	0.12	-0.03	-0.06	-0.15	0.14	0.28	-0.11		0.58**	-0.12	-0.27	-0.06	-0.14	0.15	-0.21	-0.12	-0.68**	0.34	-0.69**	-0.52*	-0.60**	-0.79***	0.2	0.05
	APX	-0.12	-0.49*	-0.60**	0.09	0.19	0.13	0.1	0.64**	-0.24	-0.71***	0.58*		0.19	-0.07	0.19	0.33	0.29	-0.58**	-0.08	-0.72***	0.15	-0.48*	-0.3	-0.12	-0.49*	-0.03	-0.01
	Pro	-0.49***	-0.66**	-0.02	0.70**	0.58***	0.67***	0.66***	0.41**	-0.58***	-0.06	-0.12	0.19		-0.45	-0.36	-0.35	-0.45	-0.52*	-0.53*	0.11	0.19	-0.36*	-0.21	-0.24	-0.03	-0.57***	-0.55***
	A	0.74***	0.69**	0.24	-0.76***	-0.65**	-0.46	-0.77***	-0.50**	0.35	-0.07	-0.27	-0.07	-0.46		0.81***	0.75***	0.81***	0.59*	0.88***	-0.1	-0.49*	0.78***	0.33	0.59**	0.34	0.68**	0.67**
	E	0.51*	0.44	0.07	-0.56*	-0.34	-0.36	-0.58*	-0.3	0.19	-0.16	-0.06	0.19	-0.36	0.80***		0.68**	0.75***	0.22	0.69**	-0.36	-0.23	0.47	0.32	0.52*	0.25	0.51*	0.57*
	Ci	0.54*	0.53*	-0.2	-0.71***	-0.50*	-0.49*	-0.45	-0.09	0.2	-0.3	-0.15	0.34	-0.36	0.75***	0.68**		0.79***	0.18	0.67**	-0.34	-0.37	0.51*	0.27	0.56*	0.12	0.50*	0.60**
	gs	0.66**	0.45	-0.02	-0.75***	-0.65*	-0.56**	-0.77***	-0.28	0.4	-0.22	0.13	0.3	-0.45	0.81***	0.75***	0.79***		0.45	0.85***	-0.57*	-0.33	0.46	0.18	0.42	-0.01	0.79***	0.77***
	Vcmax	0.65**	0.65**	0.63**	-0.54*	-0.61**	-0.39	-0.76***	-0.65**	0.43	0.41	-0.21	-0.58*	-0.52*	0.58*	0.22	0.18	0.45		0.72***	0.12	-0.44	0.62*	0.25	0.35	0.31	0.65**	0.53*
	Jmax	0.74***	0.60**	0.29	-0.76***	-0.70**	-0.53*	-0.88***	-0.50*	0.38	0.07	-0.12	-0.08	-0.53*	0.88***	0.69**	0.67**	0.85***	0.72***		-0.24	-0.41	0.69**	0.37	0.55*	0.27	0.75***	0.72***
	WUE	-0.21	0.32	0.35	0.11	0.09	0.14	0.32	-0.23	-0.21	0.46	-0.68**	-0.72***	0.11	-0.1	-0.36	-0.34	-0.57*	0.12	-0.24		-0.23	0.33	0.1	0.08	0.4	-0.36	-0.34
	Fo	-0.24	-0.48*	-0.05	0.36	0.35*	0.26	0.29	0.25	0.1	-0.23	0.34	0.15	0.2	-0.49*	-0.23	-0.37	-0.33	-0.44	-0.41	-0.23		-0.44**	-0.21	-0.48**	-0.11	-0.21	-0.38*
	Fv/Fm	0.49**	0.78***	0.35	-0.70**	-0.56***	-0.45**	-0.54***	-0.46**	0.33*	0.11	-0.69**	-0.48*	-0.37*	0.78***	0.47	0.51*	0.46	0.62**	0.69**	0.33	-0.44**		0.50**	0.60***	0.49**	0.45**	0.48**
	ΦEo	0.39**	0.41	0.32	-0.31	-0.44**	-0.28	-0.38*	-0.45**	0.32	0.26	-0.52*	-0.3	-0.21	0.33	0.32	0.27	0.18	0.25	0.37	0.1	-0.21	0.50**		0.70***	0.55***	0.39*	0.55***
	PIABS	0.37*	0.56*	0.39*	-0.53*	-0.42*	-0.31	-0.41*	-0.28	0.16	0.26	-0.61**	-0.12	-0.25	0.59*	0.52*	0.56*	0.42	0.34	0.55*	0.08	-0.48**	0.60***	0.70***		0.71***	0.45**	0.62***
	RC/ABS	0.11	0.38	0.69***	-0.14	-0.17	-0.16	-0.22	-0.35*	0.22	0.21	-0.79***	-0.47*	-0.03	0.34	0.25	0.12	-0.01	0.31	0.27	0.4	-0.11	0.49**	0.55***	0.71***		0.17	0.31
	Area	0.87***	0.60**	0.02	-0.84***	-0.84***	-0.68***	-0.80***	-0.48**	0.52**	0.2	0.21	-0.03	-0.57***	0.68**	0.51*	0.51*	0.79***	0.64**	0.75***	-0.36	-0.21	0.45**	0.39*	0.45**	0.17		0.92***
	Sm	0.80***	0.68**	0.07	-0.90***	-0.85***	-0.77***	-0.77***	-0.55***	0.52**	0.31	0.05	-0.01	-0.55***	0.67**	0.58*	0.60**	0.77***	0.53*	0.72***	-0.34	-0.38*	0.48**	0.54***	0.62***	0.31	0.92***
	Mean differences were evaluated using Fisher’s least significant difference (LSD) test. Significance levels are indicated as * p < 0.05, ** p < 0.01, and *** p < 0.001. Statistically significant correlations are highlighted in bold.
